# Supplementary material for: L-cysteine improves blood fluidity impaired by acetaldehyde: In vitro evaluation
Source: PLoS One. 2019 Mar 29;14(3):e0214585. doi: 10.1371/journal.pone.0214585 (PMC6440629; doi:10.1371/journal.pone.0214585)
Supplement: S1 File — (XLSX) [file pone.0214585.s001.xlsx]

## Sheet: Sheet1
Fig1A		Subject 1	Subject 2	Subject 3	Subject 4	Subject 5	Subject 6	Subject 7	Subject 8	Subject 9	Subject 10		Average
	ACD 0mM	42.52	43.475	39.225	36.705	43.8	48.08	36.525	43.77	42.45	49.685		42.6235
	ACD 1mM	44.03	43	39.055	34.87	46.895	49.465	36.155	41.965	43.675	38.825		41.7935
	ACD 3mM	74.335	68.54	38.15	34.955	92.125	84.2	41.36	42.675	49.635	59.47		58.5445
	ACD 5mM	92.05	65.725	44.745	51.04	112.535	92.23	56.295	55.33	69.35	64.6		70.39
Fig1B		Subject 1	Subject 2	Subject 3	Subject 4	Subject 5	Subject 6	Subject 7	Subject 8	Subject 9	Subject 10		Average
	ACD 0mM with L-cysteine 0mM	34.32	55.96	37.285	38.125	45.095	41.345	45.42	37.74	48.995	35.24		41.9525
	ACD 5mM with L-cysteine 0mM	56.4	73.825	55.57	53.28	144.895	93.495	107.11	49.39	149.22	48.47		83.1655
	ACD 5mM with L-cysteine 0.5mM	50.31	76.25	51.24	52.52	81.99	71.18	68.04	43.5	74.295	35.825		60.515
	ACD 5mM with L-cysteine 1mM	44.65	59.085	45.595	46.9	55.045	65.92	49.28	42.53	73.125	36.29		51.842
	ACD 5mM with L-cysteine 2.5mM	39.625	52.43	43.23	38.11	41.26	44.565	42.02	35.595	48.245	34.49		41.957
