# Supplementary material for: L-cysteine improves blood fluidity impaired by acetaldehyde: In vitro evaluation
Source: PLoS One. 2019 Mar 29;14(3):e0214585. doi: 10.1371/journal.pone.0214585 (PMC6440629; doi:10.1371/journal.pone.0214585)
Supplement: S2 File — (XLSX) [file pone.0214585.s002.xlsx]

## Sheet: Sheet1
Fig2A		Subject 1	Subject 2	Subject 3	Subject 4	Subject 5	Subject 6	Subject 7	Subject 8	Subject 9	Subject 10		Average
	ACD 0mM	0	1.55039	0	1.56	6.20155	7.2	0.769231	0.806452	0	0.023622		1.81112
	ACD 1mM	7.69231	2.34375	0.775194	6.98	4.72441	8.53	0.769231	0	0.775194	0.023256		3.26133
	ACD 3mM	34.8837	26.1905	0.769231	55.12	46.1538	43.75	6.92308	2.34375	24.6154	0.107692		24.0857
	ACD 5mM	23.0769	22.6562	7.75194	39.84	50.7692	56.69	13.0769	14.6154	20.7692	0.070313		24.9316
Fig2B		Subject 1	Subject 2	Subject 3	Subject 4	Subject 5	Subject 6	Subject 7	Subject 8	Subject 9	Subject 10		Average
	ACD 0mM with L-cysteine 0mM	0	2.32558	1.5748	1.55039	5.51	0.787402	3.07692	0.78125	13.2812	0.775194		2.96628
	ACD 5mM with L-cysteine 0mM	28.5714	19.3798	32.0312	20	65.38	50.3937	48.4375	19.3798	54.2636	27.1318		36.4969
	ACD 5mM with L-cysteine 0.5mM	25.1969	25	15.748	20.7692	50.78	29.4574	35.3846	13.0769	36.1538	15.3846		26.6951
	ACD 5mM with L-cysteine 1mM	14.1732	7.69231	16.2791	4.65116	39.84	21.7054	9.375	13.9535	26.5625	3.07692		15.7309
	ACD 5mM with L-cysteine 2.5mM	5.55556	4.65116	4.65116	6.25	3.94	10	2.30769	3.10078	3.93701	2.30769		4.6701
