# Supplementary material for: L-cysteine improves blood fluidity impaired by acetaldehyde: In vitro evaluation
Source: PLoS One. 2019 Mar 29;14(3):e0214585. doi: 10.1371/journal.pone.0214585 (PMC6440629; doi:10.1371/journal.pone.0214585)
Supplement: S3 File — (XLSX) [file pone.0214585.s003.xlsx]

## Sheet: Sheet1
Fig2C		Subject 1	Subject 2	Subject 3	Subject 4	Subject 5	Subject 6	Subject 7	Subject 8	Subject 9	Subject 10		Average
	ACD 0mM	0	0	1	1	0	2.5	0	1	1	2.5		0.9
	ACD 1mM	8	2	3	0	3.5	7.5	1	2	7.5	2		3.65
	ACD 3mM	18	29	6	2	35	29.5	16	6.5	25.5	8		17.55
	ACD 5mM	27	20.5	21	26	26.5	37.5	21.5	20.5	27.5	17		24.5
Fig2D		Subject 1	Subject 2	Subject 3	Subject 4	Subject 5	Subject 6	Subject 7	Subject 8	Subject 9	Subject 10		Average
	ACD 0mM with L-cysteine 0mM	1	0	2.5	0	3	4	2	0	10	2		2.45
	ACD 5mM with L-cysteine 0mM	15.5	22.5	35	16	49.5	36.5	40.5	20	44	21		30.05
	ACD 5mM with L-cysteine 0.5mM	11	9.5	17.5	7	19.5	24.5	28	10.5	28.5	7.5		16.35
	ACD 5mM with L-cysteine 1mM	7	7.5	11	3	16	19	10	9.5	19.5	5.5		10.8
	ACD 5mM with L-cysteine 2.5mM	4	4	4	6	2	6.5	2.5	7.5	3.5	3		4.3
