# Supplementary material for: L-cysteine improves blood fluidity impaired by acetaldehyde: In vitro evaluation
Source: PLoS One. 2019 Mar 29;14(3):e0214585. doi: 10.1371/journal.pone.0214585 (PMC6440629; doi:10.1371/journal.pone.0214585)
Supplement: S4 File — (XLSX) [file pone.0214585.s004.xlsx]

## Sheet: Sheet1
Fig4A		Subject 1	Subject 2	Subject 3	Subject 4	Subject 5	Subject 6	Subject 7	Subject 8	Subject 9	Subject 10		Average
	ACD 0mM	27.885	30.76	34.835	46.44	31.96	34.835	37.665	43.84	47.89	46.91		38.302
	ACD 3mM	27.49	38.56	40.025	42.635	30.78	39.045	39.73	51.875	42.52	49.625		40.2285
	ACD 5mM	31.465	35.7	40.755	42.79	29.84	37.605	35.09	40.32	49.06	46.86		38.9485
Fig4B		Subject 1	Subject 2	Subject 3	Subject 4	Subject 5	Subject 6	Subject 7	Subject 8	Subject 9	Subject 10		Average
	ACD 0mM with L-cysteine 0mM	27.885	30.76	34.835	46.44	31.96	34.835	37.665	43.84	47.89	46.91		38.302
	ACD 5mM with L-cysteine 0mM	31.465	35.7	40.755	42.79	29.84	37.605	35.09	40.32	49.06	46.86		38.9485
	ACD 5mM with L-cysteine 0.5mM	29.275	33.39	36.815	44.36	33.74	39.66	40.825	43.25	42.16	38.57		38.2045
	ACD 5mM with L-cysteine 1mM	42.27	34.865	42.665	47.155	36.66	37.11	39.6	40.995	44.775	42.455		40.855
	ACD 5mM with L-cysteine 2.5mM	35.335	34.38	35.005	42.86	35.46	34.945	36.79	47.16	42.695	45.785		39.0415
